# Supplementary material for: ﻿Two new species of Stilbochaeta (Chaetosphaeriaceae, Chaetosphaeriales) from freshwater and terrestrial habitats in China
Source: MycoKeys. 2025 Aug 21;121:67–78. doi: 10.3897/mycokeys.121.158160 (PMC12395187; doi:10.3897/mycokeys.121.158160)
Supplement: XML Treatment for Stilbochaeta guizhouensis [file mycokeys.121.158160-treatment1.xml]

<!DOCTYPE tp:taxon-treatment
  PUBLIC "-//TaxonX//DTD Taxonomic Treatment Publishing DTD v0 20100105//EN" "tax-treatment-NSO.dtd">
<tp:taxon-treatment xmlns:tp="http://www.plazi.org/taxpub"><tp:treatment-meta><kwd-group><label>Taxon classification</label><kwd>
              <named-content content-type="kingdom">Fungi</named-content>
            </kwd><kwd>
              <named-content content-type="order">Chaetosphaeriales</named-content>
            </kwd><kwd>
              <named-content content-type="family">Chaetosphaeriaceae</named-content>
            </kwd></kwd-group><mixed-citation publication-type="journal"><person-group><name><surname>Zhang</surname><given-names>Wangming</given-names></name><name><surname>Feng</surname><given-names>Qinying</given-names></name><name><surname>Song</surname><given-names>Xiaoyu</given-names></name><name><surname>Zhou</surname><given-names>Xinzhong</given-names></name><name><surname>Xie</surname><given-names>Wanqing</given-names></name><name><surname>Lu</surname><given-names>Juan</given-names></name><name><surname>Lu</surname><given-names>Li</given-names></name></person-group><article-title>﻿Two new species of <italic><tp:taxon-name><tp:taxon-name-part taxon-name-part-type="genus" reg="Stilbochaeta">Stilbochaeta</tp:taxon-name-part></tp:taxon-name></italic> (<tp:taxon-name><tp:taxon-name-part taxon-name-part-type="family">Chaetosphaeriaceae</tp:taxon-name-part></tp:taxon-name>, <tp:taxon-name><tp:taxon-name-part taxon-name-part-type="order">Chaetosphaeriales</tp:taxon-name-part></tp:taxon-name>) from freshwater and terrestrial habitats in China</article-title><source>MycoKeys</source><day>21</day><month>08</month><year>2025</year><volume>121</volume><fpage>67</fpage><lpage>78</lpage><pub-id pub-id-type="doi">10.3897/mycokeys.121.158160</pub-id></mixed-citation></tp:treatment-meta><tp:nomenclature><label>﻿</label><tp:taxon-name><object-id xmlns:xlink="http://www.w3.org/1999/xlink" content-type="arpha" xlink:type="simple">AE1AA39F-98DC-5F13-98F9-269F9A89305C</object-id>
            <tp:taxon-name-part taxon-name-part-type="genus" reg="Stilbochaeta">Stilbochaeta</tp:taxon-name-part>
            <tp:taxon-name-part taxon-name-part-type="species" reg="guizhouensis">guizhouensis</tp:taxon-name-part>
            <object-id xmlns:xlink="http://www.w3.org/1999/xlink" content-type="mycobank" xlink:type="simple">572743</object-id>
            <object-id xmlns:xlink="http://www.w3.org/1999/xlink" xlink:type="simple">Facesoffungi Number: FoF17800</object-id>
          </tp:taxon-name><tp:taxon-authority>W.M. Zhang &amp; L. Lu</tp:taxon-authority><tp:taxon-status xmlns:xlink="http://www.w3.org/1999/xlink" xlink:type="simple">sp. nov.</tp:taxon-status><xref ref-type="fig" rid="F2">Fig. 2</xref></tp:nomenclature><tp:treatment-sec sec-type="etymology" id="SECID0EYYAG"><title>Etymology.</title><p>The epithet “<italic>guizhouensis</italic>” refers to Guizhou Province, China, where the fungus was collected.</p></tp:treatment-sec><tp:treatment-sec sec-type="Holotype" id="SECID0EIZAG"><title>Holotype.</title><p><abbrev xmlns:xlink="http://www.w3.org/1999/xlink" content-type="institution" xlink:title="Herbarium of Guizhou Academy of Agriculture Sciences" id="ABBRID0EOZAG" xlink:type="simple">GZAAS</abbrev> 25–0001.</p></tp:treatment-sec><tp:treatment-sec sec-type="description" id="SECID0ETZAG"><title>Description.</title><p><bold><italic>Saprobic</italic></bold> on decaying wood in a terrestrial habitat. <bold><italic>Sexual morph</italic></bold> Undetermined. <bold><italic>Asexual morph</italic></bold> Hyphomycetous. <bold><italic>Colonies</italic></bold> on the natural substrate effuse, hairy, brown, with white, glistening conidial mass. <bold><italic>Mycelium</italic></bold> mostly immersed, composed of branched, septate, smooth, brown hyphae. <bold><italic>Setae</italic></bold> 170–251 µm long, 5–7 µm wide at the base (x̄ = 210 × 6 µm, n = 15), erect, slightly curved, dark brown at the base, pale brown towards the apex, apical cell with a round end, septate, unbranched, smooth. <bold><italic>Conidiophores</italic></bold> 63–251 µm long, 4–7 µm wide at the base (x̄ = 122 × 5.5 µm, n = 15), macronematous, mononematous, brown at the base, fading to pale brown towards the apex, septate, unbranched, cylindrical, erect, straight or slightly curved, thin-walled, smooth, arising in groups from the bases of setae. <bold><italic>Conidiogenous cells</italic></bold> 19–30.5 µm long, 3.5–5 µm wide (x̄ = 23.5 × 4.5 µm, n = 25), mono- or poly-phialidic integrated, terminal, determinate, clavate, ellipsoidal, collarette funnel-shaped. <bold><italic>Conidia</italic></bold> 10–16 µm long, 2–3.5 µm wide (x̄ = 14.5 × 3 µm, n = 20), acrogenous, usually aggregated in slimy droplets, hyaline, 1-septate, guttules, oblong to allantoid, slightly curved, rounded at ends, smooth, with 5–12.5 μm long hair–like appendages at both ends.</p><fig id="F2" position="float" orientation="portrait"><object-id xmlns:xlink="http://www.w3.org/1999/xlink" content-type="doi" xlink:type="simple">10.3897/mycokeys.121.158160.figure2</object-id><object-id xmlns:xlink="http://www.w3.org/1999/xlink" content-type="arpha" xlink:type="simple">7C7D4B9E-3CB3-5A46-8FD3-6DC93F8A9820</object-id><label>Figure 2.</label><caption><p><italic><tp:taxon-name><tp:taxon-name-part taxon-name-part-type="genus" reg="Stilbochaeta">Stilbochaeta</tp:taxon-name-part> <tp:taxon-name-part taxon-name-part-type="species" reg="guizhouensis">guizhouensis</tp:taxon-name-part></tp:taxon-name></italic> (<abbrev xmlns:xlink="http://www.w3.org/1999/xlink" content-type="institution" xlink:title="Herbarium of Guizhou Academy of Agriculture Sciences" id="ABBRID0ER2AG" xlink:type="simple">GZAAS</abbrev> 25–0001, holotype). a–c. Colonies on the natural substrate; d–h. Setae and conidiophores; i–l. Conidiophores and conidiogenous cells bearing funnel-shaped collarettes; m, n. Conidia; o. Germinated conidium; p, q Colonies on <abbrev xmlns:xlink="http://www.w3.org/1999/xlink" xlink:title="potato dextrose agar" id="ABBRID0EW2AG" xlink:type="simple">PDA</abbrev> from above and below. Scale bars: 50 μm (d–h); 20 μm (i–l); 10 μm (m–o).</p></caption><graphic xmlns:xlink="http://www.w3.org/1999/xlink" xlink:href="mycokeys-121-067-g002.jpg" position="float" orientation="portrait" xlink:type="simple" id="oo_1399219.jpg"><uri content-type="original_file" xlink:type="simple">https://binary.pensoft.net/fig/1399219</uri></graphic></fig></tp:treatment-sec><tp:treatment-sec sec-type="description" id="SECID0E62AG"><title>Culture characteristics.</title><p>Conidia germinating on <abbrev xmlns:xlink="http://www.w3.org/1999/xlink" xlink:title="potato dextrose agar" id="ABBRID0EF3AG" xlink:type="simple">PDA</abbrev> within 9 h and germ tubes arising from the terminal ends of the conidium. Colonies reached 32 mm diam. after 36 days of incubation at 25 °C, irregular, with flat, pale brown to brown mycelia on the surface, in reverse, brown to black-brown with undulate margin.</p></tp:treatment-sec><tp:treatment-sec sec-type="material" id="SECID0EJ3AG"><title>Material examined.</title><p>China, Guizhou Province, Qianxinan Buyei and Miao Autonomous Prefecture, on decaying wood in a terrestrial habitat, 28 November 2024, Wang-Ming Zhang, GC16 (<abbrev xmlns:xlink="http://www.w3.org/1999/xlink" content-type="institution" xlink:title="Herbarium of Guizhou Academy of Agriculture Sciences" id="ABBRID0EP3AG" xlink:type="simple">GZAAS</abbrev> 25–0001, holotype), ex-type living culture <abbrev xmlns:xlink="http://www.w3.org/1999/xlink" content-type="institution" xlink:title="Guizhou Culture Collection" id="ABBRID0EU3AG" xlink:type="simple">GZCC</abbrev> 25–0001; <italic>Ibid</italic>., GC18 (<abbrev xmlns:xlink="http://www.w3.org/1999/xlink" content-type="institution" xlink:title="Herbarium of Guizhou Academy of Agriculture Sciences" id="ABBRID0E23AG" xlink:type="simple">GZAAS</abbrev> 25–0002, paratype), living culture <abbrev xmlns:xlink="http://www.w3.org/1999/xlink" content-type="institution" xlink:title="Guizhou Culture Collection" id="ABBRID0EA4AG" xlink:type="simple">GZCC</abbrev> 25–0002.</p></tp:treatment-sec><tp:treatment-sec sec-type="notes" id="SECID0EF4AG"><title>Notes.</title><p>In the phylogenetic tree (Fig. <xref ref-type="fig" rid="F1">1</xref>), our isolates <abbrev xmlns:xlink="http://www.w3.org/1999/xlink" content-type="institution" xlink:title="Guizhou Culture Collection" id="ABBRID0EP4AG" xlink:type="simple">GZCC</abbrev> 25–0001 and <abbrev xmlns:xlink="http://www.w3.org/1999/xlink" content-type="institution" xlink:title="Guizhou Culture Collection" id="ABBRID0EU4AG" xlink:type="simple">GZCC</abbrev> 25–0002 clustered together with 100% <abbrev xmlns:xlink="http://www.w3.org/1999/xlink" xlink:title="Maximum Likelihood" id="ABBRID0EZ4AG" xlink:type="simple">ML</abbrev> and 1.00 <abbrev xmlns:xlink="http://www.w3.org/1999/xlink" xlink:title="posterior probabilities" id="ABBRID0E44AG" xlink:type="simple">BYPP</abbrev> support, indicating that they belong to the same species. This clade formed a distinct lineage with <italic><tp:taxon-name><tp:taxon-name-part taxon-name-part-type="genus" reg="Stilbochaeta">Stilbochaeta</tp:taxon-name-part> <tp:taxon-name-part taxon-name-part-type="species" reg="submersa">submersa</tp:taxon-name-part></tp:taxon-name></italic> (MFLU 18–2321 and NN047996), supported by 84% <abbrev xmlns:xlink="http://www.w3.org/1999/xlink" xlink:title="Maximum Likelihood" id="ABBRID0EM5AG" xlink:type="simple">ML</abbrev> and 0.98 <abbrev xmlns:xlink="http://www.w3.org/1999/xlink" xlink:title="posterior probabilities" id="ABBRID0EQ5AG" xlink:type="simple">BYPP</abbrev>, indicating that they represent two different species. A comparison of ITS and LSU sequences between <abbrev xmlns:xlink="http://www.w3.org/1999/xlink" content-type="institution" xlink:title="Guizhou Culture Collection" id="ABBRID0EU5AG" xlink:type="simple">GZCC</abbrev> 25–0001 and MFLU 18–2321 revealed nucleotide base differences of 11/533 bp (2.1%, including one gap) and 5/797 bp (0.6%, without a gap), respectively. Morphologically, <italic><tp:taxon-name><tp:taxon-name-part taxon-name-part-type="genus" reg="Stilbochaeta">Stilbochaeta</tp:taxon-name-part> <tp:taxon-name-part taxon-name-part-type="species" reg="guizhouensis">guizhouensis</tp:taxon-name-part></tp:taxon-name></italic> (<abbrev xmlns:xlink="http://www.w3.org/1999/xlink" content-type="institution" xlink:title="Herbarium of Guizhou Academy of Agriculture Sciences" id="ABBRID0EE6AG" xlink:type="simple">GZAAS</abbrev> 25–0001) can be distinguished from <italic><tp:taxon-name><tp:taxon-name-part taxon-name-part-type="genus" reg="Stilbochaeta">Stilbochaeta</tp:taxon-name-part> <tp:taxon-name-part taxon-name-part-type="species" reg="submersa">submersa</tp:taxon-name-part></tp:taxon-name></italic> (MFLU 18–2321) by longer conidiophores (up to 251 µm long vs. 62–122(–152) µm long) and larger conidiogenous cells (19–30.5 µm long, 3.5–5 µm wide vs. 13.5–16.5 µm long, 2.5–3.5 µm wide; <xref ref-type="bibr" rid="B14">Luo et al. (2019)</xref>; <xref ref-type="bibr" rid="B29">Wu and Diao (2022)</xref>). Therefore, based on the findings from both molecular and morphological evidence (<xref ref-type="bibr" rid="B2">Chethana et al. 2021</xref>), we introduce the two isolates, <abbrev xmlns:xlink="http://www.w3.org/1999/xlink" content-type="institution" xlink:title="Guizhou Culture Collection" id="ABBRID0EAABG" xlink:type="simple">GZCC</abbrev> 25–0001 and <abbrev xmlns:xlink="http://www.w3.org/1999/xlink" content-type="institution" xlink:title="Guizhou Culture Collection" id="ABBRID0EFABG" xlink:type="simple">GZCC</abbrev> 25–0002, as a new species, namely <italic><tp:taxon-name><tp:taxon-name-part taxon-name-part-type="genus" reg="Stilbochaeta">Stilbochaeta</tp:taxon-name-part> <tp:taxon-name-part taxon-name-part-type="species" reg="guizhouensis">guizhouensis</tp:taxon-name-part></tp:taxon-name></italic>.</p></tp:treatment-sec><tp:treatment-sec><!--Section generated to contain objects referenced in tp:taxon-treatment.--><fig id="F1" position="float" orientation="portrait"><object-id xmlns:xlink="http://www.w3.org/1999/xlink" content-type="doi" xlink:type="simple">10.3897/mycokeys.121.158160.figure1</object-id><object-id xmlns:xlink="http://www.w3.org/1999/xlink" content-type="arpha" xlink:type="simple">4C9EC8C5-925B-5F20-96F8-FFCBDE2DBF08</object-id><label>Figure 1.</label><caption><p>Phylogenetic tree generated from the RAxML analysis, based on the combined dataset of LSU and ITS sequences. Bootstrap support values for <abbrev xmlns:xlink="http://www.w3.org/1999/xlink" xlink:title="Maximum Likelihood" id="ABBRID0EISAG" xlink:type="simple">ML</abbrev> (≥ 75%) and <abbrev xmlns:xlink="http://www.w3.org/1999/xlink" xlink:title="posterior probabilities" id="ABBRID0EMSAG" xlink:type="simple">BYPP</abbrev> (≥ 0.95) are indicated near their respective nodes. <italic><tp:taxon-name><tp:taxon-name-part taxon-name-part-type="genus" reg="Codinaea">Codinaea</tp:taxon-name-part> <tp:taxon-name-part taxon-name-part-type="species" reg="assamica">assamica</tp:taxon-name-part></tp:taxon-name></italic> (CBS 139907) and <italic><tp:taxon-name><tp:taxon-name-part taxon-name-part-type="genus" reg="Codinaea">C.</tp:taxon-name-part> <tp:taxon-name-part taxon-name-part-type="species" reg="dwaya">dwaya</tp:taxon-name-part></tp:taxon-name></italic> (CBS 261.77) were selected as outgroup taxa. Ex-type and ex-epitype strains are denoted by “<sup>T</sup>” and “<sup>E</sup>”, respectively and newly-obtained isolates are indicated in bold red font. A dash (“-”) indicates bootstrap support values below 0.95 for <abbrev xmlns:xlink="http://www.w3.org/1999/xlink" xlink:title="posterior probabilities" id="ABBRID0EKTAG" xlink:type="simple">BYPP</abbrev>.</p></caption><graphic xmlns:xlink="http://www.w3.org/1999/xlink" xlink:href="mycokeys-121-067-g001.jpg" position="float" orientation="portrait" xlink:type="simple" id="oo_1399218.jpg"><uri content-type="original_file" xlink:type="simple">https://binary.pensoft.net/fig/1399218</uri></graphic></fig></tp:treatment-sec><ref-list><ref id="B14"><mixed-citation xmlns:xlink="http://www.w3.org/1999/xlink" xlink:type="simple"><person-group><name name-style="western"><surname>Luo</surname><given-names>ZL</given-names></name><name name-style="western"><surname>Hyde</surname><given-names>KH</given-names></name><name name-style="western"><surname>Liu</surname><given-names>JK</given-names></name><name name-style="western"><surname>Maharachchikumbrua</surname><given-names>SSN</given-names></name><name name-style="western"><surname>Jeewon</surname><given-names>R</given-names></name><name name-style="western"><surname>Bao</surname><given-names>DF</given-names></name><name name-style="western"><surname>Bhat</surname><given-names>DJ</given-names></name><name name-style="western"><surname>Lin</surname><given-names>CG</given-names></name><name name-style="western"><surname>Li</surname><given-names>WL</given-names></name><name name-style="western"><surname>Yang</surname><given-names>J</given-names></name><name name-style="western"><surname>Liu</surname><given-names>NG</given-names></name><name name-style="western"><surname>Jayawardena</surname><given-names>RS</given-names></name><name name-style="western"><surname>Li</surname><given-names>JF</given-names></name><name name-style="western"><surname>Su</surname><given-names>HY</given-names></name></person-group> (<year>2019</year>) <article-title>Freshwater <tp:taxon-name><tp:taxon-name-part taxon-name-part-type="class">Sordariomycetes</tp:taxon-name-part></tp:taxon-name>.</article-title><source>Fungal Diversity</source><volume>99</volume>: <fpage>451</fpage>–<lpage>660</lpage>. <ext-link xlink:href="10.1007/s13225-019-00438-1" ext-link-type="doi" xlink:type="simple">https://doi.org/10.1007/s13225-019-00438-1</ext-link></mixed-citation></ref><ref id="B29"><mixed-citation xmlns:xlink="http://www.w3.org/1999/xlink" xlink:type="simple"><person-group><name name-style="western"><surname>Wu</surname><given-names>WP</given-names></name><name name-style="western"><surname>Diao</surname><given-names>YZ</given-names></name></person-group> (<year>2022</year>) <article-title>Anamorphic chaetosphaeriaceous fungi from China.</article-title><source>Fungal Diversity</source><volume>116</volume>: <fpage>1</fpage>–<lpage>546</lpage>. <ext-link xlink:href="10.1007/s13225-022-00509-w" ext-link-type="doi" xlink:type="simple">https://doi.org/10.1007/s13225-022-00509-w</ext-link></mixed-citation></ref><ref id="B2"><mixed-citation xmlns:xlink="http://www.w3.org/1999/xlink" xlink:type="simple"><person-group><name name-style="western"><surname>Chethana</surname><given-names>KT</given-names></name><name name-style="western"><surname>Manawasinghe</surname><given-names>IS</given-names></name><name name-style="western"><surname>Hurdeal</surname><given-names>V</given-names></name><name name-style="western"><surname>Bhunjun</surname><given-names>CS</given-names></name><name name-style="western"><surname>Appadoo</surname><given-names>M</given-names></name><name name-style="western"><surname>Gentekaki</surname><given-names>E</given-names></name><name name-style="western"><surname>Raspé</surname><given-names>O</given-names></name><name name-style="western"><surname>Promputtha</surname><given-names>I</given-names></name><name name-style="western"><surname>Hyde</surname><given-names>KD</given-names></name></person-group> (<year>2021</year>) What are fungal species and how to delineate them? Fungal Diversity 109: 1–25. <ext-link xlink:href="10.1007/s13225-021-00483-9" ext-link-type="doi" xlink:type="simple">https://doi.org/10.1007/s13225-021-00483-9</ext-link></mixed-citation></ref></ref-list></tp:taxon-treatment>
