# Supplementary material for: ﻿Two new species of Stilbochaeta (Chaetosphaeriaceae, Chaetosphaeriales) from freshwater and terrestrial habitats in China
Source: MycoKeys. 2025 Aug 21;121:67–78. doi: 10.3897/mycokeys.121.158160 (PMC12395187; doi:10.3897/mycokeys.121.158160)
Supplement: XML Treatment for Stilbochaeta hainanensis [file mycokeys.121.158160-treatment2.xml]

<!DOCTYPE tp:taxon-treatment
  PUBLIC "-//TaxonX//DTD Taxonomic Treatment Publishing DTD v0 20100105//EN" "tax-treatment-NSO.dtd">
<tp:taxon-treatment xmlns:tp="http://www.plazi.org/taxpub"><tp:treatment-meta><kwd-group><label>Taxon classification</label><kwd>
              <named-content content-type="kingdom">Fungi</named-content>
            </kwd><kwd>
              <named-content content-type="order">Chaetosphaeriales</named-content>
            </kwd><kwd>
              <named-content content-type="family">Chaetosphaeriaceae</named-content>
            </kwd></kwd-group><mixed-citation publication-type="journal"><person-group><name><surname>Zhang</surname><given-names>Wangming</given-names></name><name><surname>Feng</surname><given-names>Qinying</given-names></name><name><surname>Song</surname><given-names>Xiaoyu</given-names></name><name><surname>Zhou</surname><given-names>Xinzhong</given-names></name><name><surname>Xie</surname><given-names>Wanqing</given-names></name><name><surname>Lu</surname><given-names>Juan</given-names></name><name><surname>Lu</surname><given-names>Li</given-names></name></person-group><article-title>﻿Two new species of <italic><tp:taxon-name><tp:taxon-name-part taxon-name-part-type="genus" reg="Stilbochaeta">Stilbochaeta</tp:taxon-name-part></tp:taxon-name></italic> (<tp:taxon-name><tp:taxon-name-part taxon-name-part-type="family">Chaetosphaeriaceae</tp:taxon-name-part></tp:taxon-name>, <tp:taxon-name><tp:taxon-name-part taxon-name-part-type="order">Chaetosphaeriales</tp:taxon-name-part></tp:taxon-name>) from freshwater and terrestrial habitats in China</article-title><source>MycoKeys</source><day>21</day><month>08</month><year>2025</year><volume>121</volume><fpage>67</fpage><lpage>78</lpage><pub-id pub-id-type="doi">10.3897/mycokeys.121.158160</pub-id></mixed-citation></tp:treatment-meta><tp:nomenclature><label>﻿</label><tp:taxon-name><object-id xmlns:xlink="http://www.w3.org/1999/xlink" content-type="arpha" xlink:type="simple">1FB49739-0195-5B6C-8DC7-160D53477310</object-id>
            <tp:taxon-name-part taxon-name-part-type="genus" reg="Stilbochaeta">Stilbochaeta</tp:taxon-name-part>
            <tp:taxon-name-part taxon-name-part-type="species" reg="hainanensis">hainanensis</tp:taxon-name-part>
            <object-id xmlns:xlink="http://www.w3.org/1999/xlink" content-type="mycobank" xlink:type="simple">572744</object-id>
            <object-id xmlns:xlink="http://www.w3.org/1999/xlink" xlink:type="simple">Facesoffungi Number: FoF17801</object-id>
          </tp:taxon-name><tp:taxon-authority>W.M. Zhang &amp; L. Lu</tp:taxon-authority><tp:taxon-status xmlns:xlink="http://www.w3.org/1999/xlink" xlink:type="simple">sp. nov.</tp:taxon-status><xref ref-type="fig" rid="F3">Fig. 3</xref></tp:nomenclature><tp:treatment-sec sec-type="etymology" id="SECID0EGCBG"><title>Etymology.</title><p>The epithet “<italic>hainanensis</italic>” refers to Hainan Province, China, where the fungus was collected.</p></tp:treatment-sec><tp:treatment-sec sec-type="Holotype" id="SECID0EWCBG"><title>Holotype.</title><p><abbrev xmlns:xlink="http://www.w3.org/1999/xlink" content-type="institution" xlink:title="Herbarium of Guizhou Academy of Agriculture Sciences" id="ABBRID0E3CBG" xlink:type="simple">GZAAS</abbrev> 25–0003.</p></tp:treatment-sec><tp:treatment-sec sec-type="description" id="SECID0EBDBG"><title>Description.</title><p><bold><italic>Saprobic</italic></bold> on submerged decaying wood in a freshwater habitat. <bold><italic>Sexual morph</italic></bold> Undetermined. <bold><italic>Asexual morph</italic></bold> Hyphomycetous. <bold><italic>Colonies</italic></bold> on the natural substrate effuse, hairy, brown, with white, glistening conidial mass. <bold><italic>Mycelium</italic></bold> mostly immersed, composed of branched, septate, smooth, brown hyphae. <bold><italic>Conidiophores</italic></bold> 70–171 µm long, 3.5–6 µm wide at the base (x̄ = 125.5 × 5 µm, n = 20), macronematous, mononematous, brown at the base, fading to pale brown towards the apex, septate, unbranched, cylindrical, erect, straight or slightly curved, thin-walled, smooth. <bold><italic>Conidiogenous cells</italic></bold> 11–26 µm long, 3–5.5 µm wide (x̄ = 21 × 4.5 µm, n = 25), mono- or poly-phialidic integrated, terminal, determinate, clavate, ellipsoidal, collarette funnel-shaped. <bold><italic>Conidia</italic></bold> 8.5–14.5 µm long, 2.5–4 µm wide (x̄ = 10.5 × 3.5 µm, n = 30), acrogenous, usually aggregated in slimy droplets, 1-septate, guttules, subcylindrical, obclavate, fusiform to allantoid, slightly curved, hyaline.</p><fig id="F3" position="float" orientation="portrait"><object-id xmlns:xlink="http://www.w3.org/1999/xlink" content-type="doi" xlink:type="simple">10.3897/mycokeys.121.158160.figure3</object-id><object-id xmlns:xlink="http://www.w3.org/1999/xlink" content-type="arpha" xlink:type="simple">A80B560D-2A34-5D74-9905-22BFE9C0A8B8</object-id><label>Figure 3.</label><caption><p><italic><tp:taxon-name><tp:taxon-name-part taxon-name-part-type="genus" reg="Stilbochaeta">Stilbochaeta</tp:taxon-name-part> <tp:taxon-name-part taxon-name-part-type="species" reg="hainanensis">hainanensis</tp:taxon-name-part></tp:taxon-name></italic> (<abbrev xmlns:xlink="http://www.w3.org/1999/xlink" content-type="institution" xlink:title="Herbarium of Guizhou Academy of Agriculture Sciences" id="ABBRID0E1EBG" xlink:type="simple">GZAAS</abbrev> 25–0003, holotype). a, b. Colonies on the natural substrate; c–f. Conidiophores and conidiogenous cells bearing funnel-shaped collarettes; g–j. Conidiogenous cells; k–v. Conidia; w, x. Colonies on <abbrev xmlns:xlink="http://www.w3.org/1999/xlink" xlink:title="potato dextrose agar" id="ABBRID0E6EBG" xlink:type="simple">PDA</abbrev> from above and below. Scale bars: 50 μm (c, d); 30 μm (e, f); 10 μm (g–j); 5 μm (k–v).</p></caption><graphic xmlns:xlink="http://www.w3.org/1999/xlink" xlink:href="mycokeys-121-067-g003.jpg" position="float" orientation="portrait" xlink:type="simple" id="oo_1399220.jpg"><uri content-type="original_file" xlink:type="simple">https://binary.pensoft.net/fig/1399220</uri></graphic></fig></tp:treatment-sec><tp:treatment-sec sec-type="description" id="SECID0EIFBG"><title>Culture characteristics.</title><p>Conidia germinating on <abbrev xmlns:xlink="http://www.w3.org/1999/xlink" xlink:title="potato dextrose agar" id="ABBRID0EOFBG" xlink:type="simple">PDA</abbrev> within 11 h and germ tubes arising from the conidium. Colonies reached 38 mm diam. after 44 days of incubation at 25 °C, irregular, with flat, white to pale brown mycelia on the surface, in reverse pale brown to brown, with undulate margin.</p></tp:treatment-sec><tp:treatment-sec sec-type="material" id="SECID0ESFBG"><title>Material examined.</title><p>China, Hainan Province, Wuzhishan City, on submerged decaying wood in a freshwater habitat, 10 January 2025, Wang-Ming Zhang, W25 (<abbrev xmlns:xlink="http://www.w3.org/1999/xlink" content-type="institution" xlink:title="Herbarium of Guizhou Academy of Agriculture Sciences" id="ABBRID0EYFBG" xlink:type="simple">GZAAS</abbrev> 25–0003, holotype), ex-type living culture <abbrev xmlns:xlink="http://www.w3.org/1999/xlink" content-type="institution" xlink:title="Guizhou Culture Collection" id="ABBRID0E4FBG" xlink:type="simple">GZCC</abbrev> 25–0003; <italic>Ibid</italic>., W27.3 (<abbrev xmlns:xlink="http://www.w3.org/1999/xlink" content-type="institution" xlink:title="Herbarium of Guizhou Academy of Agriculture Sciences" id="ABBRID0EEGBG" xlink:type="simple">GZAAS</abbrev> 25–0004, paratype), living culture <abbrev xmlns:xlink="http://www.w3.org/1999/xlink" content-type="institution" xlink:title="Guizhou Culture Collection" id="ABBRID0EJGBG" xlink:type="simple">GZCC</abbrev> 25–0004.</p></tp:treatment-sec><tp:treatment-sec sec-type="notes" id="SECID0EOGBG"><title>Notes.</title><p><italic><tp:taxon-name><tp:taxon-name-part taxon-name-part-type="genus" reg="Stilbochaeta">Stilbochaeta</tp:taxon-name-part> <tp:taxon-name-part taxon-name-part-type="species" reg="hainanensis">hainanensis</tp:taxon-name-part></tp:taxon-name></italic> aligns with the asexual morphological species concept of the genus <italic><tp:taxon-name><tp:taxon-name-part taxon-name-part-type="genus" reg="Stilbochaeta">Stilbochaeta</tp:taxon-name-part></tp:taxon-name></italic>, as defined by <xref ref-type="bibr" rid="B19">Réblová et al. (2021)</xref> and <xref ref-type="bibr" rid="B29">Wu and Diao (2022)</xref>. In our phylogenetic analysis (Fig. <xref ref-type="fig" rid="F1">1</xref>), <italic><tp:taxon-name><tp:taxon-name-part taxon-name-part-type="genus" reg="Stilbochaeta">Stilbochaeta</tp:taxon-name-part> <tp:taxon-name-part taxon-name-part-type="species" reg="hainanensis">hainanensis</tp:taxon-name-part></tp:taxon-name></italic> (<abbrev xmlns:xlink="http://www.w3.org/1999/xlink" content-type="institution" xlink:title="Guizhou Culture Collection" id="ABBRID0E4HBG" xlink:type="simple">GZCC</abbrev> 25–0003 and <abbrev xmlns:xlink="http://www.w3.org/1999/xlink" content-type="institution" xlink:title="Guizhou Culture Collection" id="ABBRID0ECIBG" xlink:type="simple">GZCC</abbrev> 25–0004) clusters with <italic><tp:taxon-name><tp:taxon-name-part taxon-name-part-type="genus" reg="Stilbochaeta">S.</tp:taxon-name-part> <tp:taxon-name-part taxon-name-part-type="species" reg="cangshanensis">cangshanensis</tp:taxon-name-part></tp:taxon-name></italic> (MFLUCC 17–2214, NN047608 and NN077955), <italic><tp:taxon-name><tp:taxon-name-part taxon-name-part-type="genus" reg="Stilbochaeta">S.</tp:taxon-name-part> <tp:taxon-name-part taxon-name-part-type="species" reg="malaysiana">malaysiana</tp:taxon-name-part></tp:taxon-name></italic> (IMI 312436, NN076617 and NN076748), <italic><tp:taxon-name><tp:taxon-name-part taxon-name-part-type="genus" reg="Stilbochaeta">S.</tp:taxon-name-part> <tp:taxon-name-part taxon-name-part-type="species" reg="novae-guineensis">novae-guineensis</tp:taxon-name-part></tp:taxon-name></italic> (CBS 147515), <italic><tp:taxon-name><tp:taxon-name-part taxon-name-part-type="genus" reg="Stilbochaeta">S.</tp:taxon-name-part> <tp:taxon-name-part taxon-name-part-type="species" reg="ramulosetula">ramulosetula</tp:taxon-name-part></tp:taxon-name></italic> (IMI 313452) and <italic><tp:taxon-name><tp:taxon-name-part taxon-name-part-type="genus" reg="Stilbochaeta">S.</tp:taxon-name-part> <tp:taxon-name-part taxon-name-part-type="species" reg="septata">septata</tp:taxon-name-part></tp:taxon-name></italic> (CBS 143386 and CBS 146716). However, <italic><tp:taxon-name><tp:taxon-name-part taxon-name-part-type="genus" reg="Stilbochaeta">Stilbochaeta</tp:taxon-name-part> <tp:taxon-name-part taxon-name-part-type="species" reg="hainanensis">hainanensis</tp:taxon-name-part></tp:taxon-name></italic> (8.5–14.5 µm long conidia) differs from <italic><tp:taxon-name><tp:taxon-name-part taxon-name-part-type="genus" reg="Stilbochaeta">S.</tp:taxon-name-part> <tp:taxon-name-part taxon-name-part-type="species" reg="cangshanensis">cangshanensis</tp:taxon-name-part></tp:taxon-name></italic> (15–18 µm long), <italic><tp:taxon-name><tp:taxon-name-part taxon-name-part-type="genus" reg="Stilbochaeta">S.</tp:taxon-name-part> <tp:taxon-name-part taxon-name-part-type="species" reg="malaysiana">malaysiana</tp:taxon-name-part></tp:taxon-name></italic> (21–26 µm long), <italic><tp:taxon-name><tp:taxon-name-part taxon-name-part-type="genus" reg="Stilbochaeta">S.</tp:taxon-name-part> <tp:taxon-name-part taxon-name-part-type="species" reg="novae-guineensis">novae-guineensis</tp:taxon-name-part></tp:taxon-name></italic> (14–19 µm long), <italic><tp:taxon-name><tp:taxon-name-part taxon-name-part-type="genus" reg="Stilbochaeta">S.</tp:taxon-name-part> <tp:taxon-name-part taxon-name-part-type="species" reg="ramulosetula">ramulosetula</tp:taxon-name-part></tp:taxon-name></italic> (16–19.5 µm long) and <italic><tp:taxon-name><tp:taxon-name-part taxon-name-part-type="genus" reg="Stilbochaeta">S.</tp:taxon-name-part> <tp:taxon-name-part taxon-name-part-type="species" reg="septata">septata</tp:taxon-name-part></tp:taxon-name></italic> (13.5–16 µm long) by having smaller conidia (<xref ref-type="bibr" rid="B19">Réblová et al. 2021</xref>). In addition, <italic><tp:taxon-name><tp:taxon-name-part taxon-name-part-type="genus" reg="Stilbochaeta">Stilbochaeta</tp:taxon-name-part> <tp:taxon-name-part taxon-name-part-type="species" reg="hainanensis">hainanensis</tp:taxon-name-part></tp:taxon-name></italic> (70–171 µm long) can be distinguished from <italic><tp:taxon-name><tp:taxon-name-part taxon-name-part-type="genus" reg="Stilbochaeta">S.</tp:taxon-name-part> <tp:taxon-name-part taxon-name-part-type="species" reg="cangshanensis">cangshanensis</tp:taxon-name-part></tp:taxon-name></italic> (39–53 µm long) and <italic><tp:taxon-name><tp:taxon-name-part taxon-name-part-type="genus" reg="Stilbochaeta">S.</tp:taxon-name-part> <tp:taxon-name-part taxon-name-part-type="species" reg="novae-guineensis">novae-guineensis</tp:taxon-name-part></tp:taxon-name></italic> (27.5–58 µm long) by its longer conidiophores (<xref ref-type="bibr" rid="B19">Réblová et al. 2021</xref>). Furthermore, our isolates <abbrev xmlns:xlink="http://www.w3.org/1999/xlink" content-type="institution" xlink:title="Guizhou Culture Collection" id="ABBRID0EJNBG" xlink:type="simple">GZCC</abbrev> 25–0003 and <abbrev xmlns:xlink="http://www.w3.org/1999/xlink" content-type="institution" xlink:title="Guizhou Culture Collection" id="ABBRID0EONBG" xlink:type="simple">GZCC</abbrev> 25–0004 form a strongly-supported monophyletic group with 100% <abbrev xmlns:xlink="http://www.w3.org/1999/xlink" xlink:title="Maximum Likelihood" id="ABBRID0ETNBG" xlink:type="simple">ML</abbrev> and 1.00 <abbrev xmlns:xlink="http://www.w3.org/1999/xlink" xlink:title="posterior probabilities" id="ABBRID0EXNBG" xlink:type="simple">BYPP</abbrev> values, indicating they represent the same species. Within <italic><tp:taxon-name><tp:taxon-name-part taxon-name-part-type="genus" reg="Stilbochaeta">Stilbochaeta</tp:taxon-name-part></tp:taxon-name></italic>, this lineage is distinct from all previously known taxa. Therefore, based on multi-gene phylogenetic analyses, we introduce <abbrev xmlns:xlink="http://www.w3.org/1999/xlink" content-type="institution" xlink:title="Guizhou Culture Collection" id="ABBRID0ECOBG" xlink:type="simple">GZCC</abbrev> 25–0003 and <abbrev xmlns:xlink="http://www.w3.org/1999/xlink" content-type="institution" xlink:title="Guizhou Culture Collection" id="ABBRID0EHOBG" xlink:type="simple">GZCC</abbrev> 25–0004 as representing a new species, <italic><tp:taxon-name><tp:taxon-name-part taxon-name-part-type="genus" reg="Stilbochaeta">Stilbochaeta</tp:taxon-name-part> <tp:taxon-name-part taxon-name-part-type="species" reg="hainanensis">hainanensis</tp:taxon-name-part></tp:taxon-name></italic>.</p></tp:treatment-sec><tp:treatment-sec><!--Section generated to contain objects referenced in tp:taxon-treatment.--><fig id="F1" position="float" orientation="portrait"><object-id xmlns:xlink="http://www.w3.org/1999/xlink" content-type="doi" xlink:type="simple">10.3897/mycokeys.121.158160.figure1</object-id><object-id xmlns:xlink="http://www.w3.org/1999/xlink" content-type="arpha" xlink:type="simple">4C9EC8C5-925B-5F20-96F8-FFCBDE2DBF08</object-id><label>Figure 1.</label><caption><p>Phylogenetic tree generated from the RAxML analysis, based on the combined dataset of LSU and ITS sequences. Bootstrap support values for <abbrev xmlns:xlink="http://www.w3.org/1999/xlink" xlink:title="Maximum Likelihood" id="ABBRID0EISAG" xlink:type="simple">ML</abbrev> (≥ 75%) and <abbrev xmlns:xlink="http://www.w3.org/1999/xlink" xlink:title="posterior probabilities" id="ABBRID0EMSAG" xlink:type="simple">BYPP</abbrev> (≥ 0.95) are indicated near their respective nodes. <italic><tp:taxon-name><tp:taxon-name-part taxon-name-part-type="genus" reg="Codinaea">Codinaea</tp:taxon-name-part> <tp:taxon-name-part taxon-name-part-type="species" reg="assamica">assamica</tp:taxon-name-part></tp:taxon-name></italic> (CBS 139907) and <italic><tp:taxon-name><tp:taxon-name-part taxon-name-part-type="genus" reg="Codinaea">C.</tp:taxon-name-part> <tp:taxon-name-part taxon-name-part-type="species" reg="dwaya">dwaya</tp:taxon-name-part></tp:taxon-name></italic> (CBS 261.77) were selected as outgroup taxa. Ex-type and ex-epitype strains are denoted by “<sup>T</sup>” and “<sup>E</sup>”, respectively and newly-obtained isolates are indicated in bold red font. A dash (“-”) indicates bootstrap support values below 0.95 for <abbrev xmlns:xlink="http://www.w3.org/1999/xlink" xlink:title="posterior probabilities" id="ABBRID0EKTAG" xlink:type="simple">BYPP</abbrev>.</p></caption><graphic xmlns:xlink="http://www.w3.org/1999/xlink" xlink:href="mycokeys-121-067-g001.jpg" position="float" orientation="portrait" xlink:type="simple" id="oo_1399218.jpg"><uri content-type="original_file" xlink:type="simple">https://binary.pensoft.net/fig/1399218</uri></graphic></fig></tp:treatment-sec><ref-list><ref id="B19"><mixed-citation xmlns:xlink="http://www.w3.org/1999/xlink" xlink:type="simple"><person-group><name name-style="western"><surname>Réblová</surname><given-names>M</given-names></name><name name-style="western"><surname>Kolařík</surname><given-names>M</given-names></name><name name-style="western"><surname>Nekvindová</surname><given-names>J</given-names></name><name name-style="western"><surname>Réblová</surname><given-names>J</given-names></name><name name-style="western"><surname>Sklenář</surname><given-names>F</given-names></name><name name-style="western"><surname>Miller</surname><given-names>AN</given-names></name><name name-style="western"><surname>Hernández-Restrepo</surname><given-names>M</given-names></name></person-group> (<year>2021</year>) <article-title>Phylogenetic reassessment, taxonomy, and biogeography of <italic><tp:taxon-name><tp:taxon-name-part taxon-name-part-type="genus">Codinaea</tp:taxon-name-part></tp:taxon-name></italic> and similar fungi.</article-title><source>Journal of <tp:taxon-name><tp:taxon-name-part taxon-name-part-type="kingdom">Fungi</tp:taxon-name-part></tp:taxon-name></source><volume>7</volume>(<issue>12</issue>): <fpage>1097</fpage>. <ext-link xlink:href="10.3390/jof7121097" ext-link-type="doi" xlink:type="simple">https://doi.org/10.3390/jof7121097</ext-link></mixed-citation></ref><ref id="B29"><mixed-citation xmlns:xlink="http://www.w3.org/1999/xlink" xlink:type="simple"><person-group><name name-style="western"><surname>Wu</surname><given-names>WP</given-names></name><name name-style="western"><surname>Diao</surname><given-names>YZ</given-names></name></person-group> (<year>2022</year>) <article-title>Anamorphic chaetosphaeriaceous fungi from China.</article-title><source>Fungal Diversity</source><volume>116</volume>: <fpage>1</fpage>–<lpage>546</lpage>. <ext-link xlink:href="10.1007/s13225-022-00509-w" ext-link-type="doi" xlink:type="simple">https://doi.org/10.1007/s13225-022-00509-w</ext-link></mixed-citation></ref></ref-list></tp:taxon-treatment>
